# Supplementary material for: Structural basis for germline antibody recognition of HIV-1 immunogens
Source: eLife. 2016 Mar 21;5:e13783. doi: 10.7554/eLife.13783 (PMC4811768; doi:10.7554/eLife.13783)
Supplement: Figure 7—source data 1. — DOI: http://dx.doi.org/10.7554/eLife.13783.011 [file elife-13783-fig7-data1.xlsx]

## Sheet: Fig 7B source data
Figure 7B - Source data 1. Rotation angle and translation distance data of VH domains of mature, chimeric and
germline Fabs in complex with gp120s relative to VRC01MAT in complex with 93TH057 gp120.
Antibody	PDB code	Rotation	Translation
VRC01 (ref)	3NGB-a	0	0
12A21	4JPW	5.974	1.67525
3BNC117	4JPV	6.59	1.76773
3BNC117	4LSV	8.269	2.11415
NIH45-46GL/TM1	5IGX	9.889	2.76665
45-46gl-chimera	4JDT	4.388	1.00425
45-46m2	4JKP	2.48	0.439228
3BNC55/TM4	5I9Q	8.853	2.10128
3BNC55/TM4	5I9Q	7.425	1.51882
3BNC60GL/TM4	5FEC	11.43	3.19208
3BNC60GL/TM4	5FEC	9.645	2.80088
NIH45-46	3U7Y	2.325	0.345751
VRC-CH31	4LSP	5.448	1.0994
VRC-CH31	4LSQ	4.414	0.597817
VRC-CH31	4LSR	4.823	0.444041
VRC-PG04	3SE9	5.548	0.770645
VRC-PG04	4I3R	2.455	0.414788
VRC-PG04	4I3S	2.334	0.499329
VRC-PG20	4LSU	3.085	0.84283
VRC01	3NGB-b	1.608	0.254409
VRC01	3NGB-c	0.756	0.254678
VRC01	3NGB-d	0.917	0.220409
VRC01	4LSS	0.723	0.506364
VRC01	4LST	0.871	0.807213
VRC01GLl/eOD	4JPK	6.567	1.92938
VRC03	3SE8	5.865	0.535069
VRC06	4JB9	5.033	0.542639
VRC07	4OLU	4.481	0.648471
VRC08	4XMP	6.313	1.40137
VRC18	4YDL-a	2.844	0.794069
VRC18	4YDL-b	2.822	0.735142
VRC23	4J6R	3.257	0.964556
VRC27	4YDI	3.256	1.25138
