# Supplementary material for: Structural basis for germline antibody recognition of HIV-1 immunogens
Source: eLife. 2016 Mar 21;5:e13783. doi: 10.7554/eLife.13783 (PMC4811768; doi:10.7554/eLife.13783)
Supplement: Supplementary file 1. — DOI: http://dx.doi.org/10.7554/eLife.13783.015 [file elife-13783-supp1.xlsx]

## Sheet: Supplementary file 1
	Supplementary file 1. Interfaces in NIH45-46GL-426c.TM1ΔV1-3 and 3BNC60GL-426c.TM4ΔV1-3 Complexes.
	Shown for 426c.TM1DV1-3 chain G and NIH45-46GL Fab chains H (heavy chain) and L (light chain), and 426c.TM4DV1-3 chain D and 3BNC60GL Fab chains A (heavy chain) and B (light chain). The following distance and geometry criteria were used for assigning putative hydrogen bonds: a distance of <3.5 Å, and an A-D-H angle of >90˚. Hydrogen bond assignments should be considered tentative due to the relat…
	A. Interface in NIH45-46GL-426c.TM1ΔV1-3 complex
	List of NIH45-46GL heavy chain (chain H)-gp120 (chain G) interface residues (the residues on each row are not matched interactive partners)
	Heavy chain	HS* bond	BSA (Å2)		gp120	HS* bond	BSA (Å2)
	H:THR 30		23.87 ||||		G:TRP 96		15.61 |||||
	H:TYR 33		20.23 ||||||		G:ASN 124		11.50 |
	H:HIS 35		2.67 |||||||||		G:LYS 275	HS	40.67 ||||
	H:TRP 47		20.32 |||		G:ASP 276		3.94 |
	H:TRP 50	H	41.05 |||||||||		G:ASP 279	H	34.72 |||||||
	H:ASN 54		32.37 ||||		G:ASN 280	H	48.99 |||||||
	H:SER 55	H	57.59 ||||||||		G:ALA 281		71.06 |||||||||
	H:GLY 56		14.59 ||||||||		G:LYS 282	H	57.52 ||||||||
	H:GLY 57		16.55 |||||||		G:ILE 283		3.01 |
	H:THR 58	H	51.48 |||||||||		G:SER 364	H	66.66 |||||||
	H:ASN 59	H	60.83 ||||||||||		G:GLY 365	H	26.83 ||||||
	H:TYR 60		40.06 ||||||		G:GLY 366		18.61 ||||
	H:ALA 61		17.74 |||||||||		G:ASP 367	HS	52.82 |||||||
	H:GLN 62	H	139.06 |||||||||		G:ILE 370		47.70 ||||||||
	H:LYS 63		7.84 |		G:ASN 425		0.77 |
	H:GLN 65		9.36 ||		G:MET 426		2.52 ||
	H:ARG 72	HS	26.41 |||		G:VAL 430		74.45 ||||||
	H:THR 74		14.85 |||		G:LEU 455		32.76 ||||||
	H:SER 75		5.20 |		G:ARG 456	H	3.69 ||
	H:ARG 99b		0.98 |		G:ASP 457		40.98 |||||||||
	H:ASP 99c	HS	77.37 |||||||		G:GLY 458	H	36.39 ||||||||||
	H:TYR 99d	H	16.99 ||||		G:GLY 459	H	36.39 ||||||
	H:TYR 100		14.22 |		G:ASP 460		0.17 |
	H:ASN 101		23.10 ||||||||		G:THR 461		34.24 ||||
	H:TRP 102	H	49.76 |||||		G:THR 465	H	8.17 ||
					G:GLU 466		1.51 ||
					G:ILE 467		16.10 |||||
					G:ARG 469		10.12 |||
					G:GLY 473		3.52 |
	List of NIH45-46GL light chain (chain L)-gp120 (chain G) interface residues (the residues on each row are not matched interactive partners)
	Light chain	HS* bond	BSA (Å2)		gp120	HS* bond	BSA (Å2)
	L:GLU 1	HS	83.98 |||||||		G:ASP 276	H	19.51 ||||
	L:ILE 2		9.82 |||		G:SER 278	H	45.47 ||||||
	L:VAL 3		2.51 |		G:ASP 279		16.13 ||||
	L:VAL 29		6.70 |		G:ASN 280	H	24.34 ||||
	L:SER 30		0.67 |		G:LYS 356		15.39 |||
	L:TYR 32		1.87 |		G:ARG 456		22.34 |||||||
	L:TYR 91	H	78.81 ||||||		G:GLY 458		1.13 |
	L:GLU 92	H	67.07 ||||||		G:GLY 459	H	26.51 ||||
	L:PHE 93		27.35 ||||||		G:ASP 460	HS	53.21 ||||
					G:THR 461		6.20 |
					G:GLU 466		7.36 ||||||
		Hydrogen bonds
		Heavy chain	Distance (Å)		gp120
		H:SER 55 [O]	3.10		G:ASP 367 [N]
		H:THR 58 [O]	2.61		G:SER 364 [OG]
		H:THR 58 [OG1]	2.87		G:GLY 365 [N]
		H:ASN 59 [OD1]	3.43		G:GLY 458 [N]
		H:ASP 99c [O]	3.05		G:LYS 282 [NZ]
		H:ASP 99c [O]	2.35		G:LYS 275 [NZ]
		H:ASP 99c [OD2]	2.42		G:LYS 275 [NZ]
		H:TYR 99d [O]	2.58		G:LYS 282 [NZ]
		H:TRP 50 [NE1]	3.35		G:ASN 280 [OD1]
		H:ASN 59 [ND2]	3.35		G:ARG 456 [O]
		H:ASN 59 [ND2]	2.85		G:ASN 280 [O]
		H:ASN 59 [ND2]	2.98		G:ASN 280 [OD1]
		H:GLN 62 [N]	3.34		G:GLY 458 [O]
		H:GLN 62 [NE2]	3.15		G:THR 465 [O]
		H:ARG 72 [NH2]	2.88		G:ASP 367 [OD1]
		H:ARG 72 [NH2]	2.92		G:ASP 367 [OD2]
		H:TRP 102 [NE1]	2.93		G:ASP 279 [OD1]
		Light chain	Distance (Å)		gp120
		L:TYR 91 [OH]	2.57		G:SER 278 [OG]
		L:GLU 92 [OE1]	2.33		G:ASN 280 [ND2]
		L:GLU 92 [OE2]	2.64		G:GLY 459 [N]
		L:GLU 1 [N]	3.25		G:ASP 460 [OD1]
		L:TYR 91 [OH]	2.19		G:ASP 276 [OD2]
		Salt bridges
		Heavy chain	Distance (Å)		gp120
		H:ASP 106 [OD2]	2.42		G:LYS 275 [NZ]
		H:ARG 72 [NH2]	2.88		G:ASP 367 [OD1]
		H:ARG 72 [NH2]	2.92		G:ASP 367 [OD2]
		Light chain	Distance (Å)		gp120
		L:GLU 1 [N]	3.25		G:ASP 460 [OD1]
	B. Interface in 3BNC60GL-426c.TM4ΔV1-3 complex
	List of 3BNC60GL heavy chain (chain A)-gp120 (chain D) interface residues (the residues on each row are not matched interactive partners)
	Heavy chain	HS* bond	BSA (Å2)		gp120	HS* bond	BSA (Å2)
	A:THR 30		7.30 ||		D:LYS 275	S	10.87 |
	A:TYR 33		18.88 |||		D:ASP 279	H	31.04 |||||||
	A:TRP 47		26.12 ||||		D:ASN 280	H	41.55 |||||||
	A:TRP 50	H	45.37 ||||||||||		D:ALA 281		67.20 |||||||||
	A:ASN 53		28.86 |||		D:LYS 282	S	28.33 ||||
	A:SER 54	H	55.35 ||||||||		D:GLN 361		1.23 |
	A:GLY 55		16.38 ||||||||		D:SER 364	H	73.79 ||||||||
	A:GLY 56	H	22.55 ||||||||		D:GLY 365	H	22.99 ||||||
	A:THR 57	H	42.12 |||||||||		D:GLY 366		28.34 |||||
	A:ASN 58	H	69.52 ||||||||||		D:ASP 367	HS	48.43 ||||||
	A:TYR 59		33.47 ||||||||		D:ILE 370		36.22 ||||||||
	A:ALA 60		16.23 ||||||||		D:VAL 430		48.12 ||||
	A:GLN 61	H	150.03 |||||||||		D:LEU 455		41.16 |||||||
	A:LYS 62		2.71 |		D:ARG 456	H	5.41 ||
	A:GLN 64	H	52.97 |||||		D:ASP 457		41.75 ||||||||||
	A:ARG 71	HS	23.53 ||||		D:GLY 458	H	42.08 |||||||||
	A:THR 72a		11.18 ||		D:GLY 459		27.53 ||||
	A:GLU 95		5.84 |||		D:ASP 460		13.93 |
	A:ASP 98	S	56.49 |||||		D:THR 461		7.00 ||
	A:TRP 100	H	45.76 ||||		D:ALA 462		26.33 |||
					D:THR 465	H	7.96 |||
					D:GLU 466		1.08 |
					D:ILE 467		20.50 ||||||
					D:ARG 469		30.23 |||||||
					D:GLY 472		0.74 |
					D:GLY 473		0.84 |
	List of 3BNC60GL light chain (chain B)-gp120 (chain D) interface residues (the residues on each row are not matched interactive partners)
	Light chain	HS* bond	BSA (Å2)		gp120	HS* bond	BSA (Å2)
	B:ASP 1	S	79.22 |||||||		D:ASN 276	H	26.71 ||||
	B:ILE 2		5.52 ||		D:ARG 278		36.13 |||
	B:ASP 28		7.29 ||		D:ASP 279		18.27 ||||
	B:SER 30		2.57 |		D:ASN 280		25.58 ||||
	B:TYR 32		8.26 |		D:LYS 356		14.14 |||
	B:TYR 91	H	86.43 |||||||		D:ARG 456		9.10 |||
	B:GLU 92	H	63.88 |||||		D:GLY 458		4.81 ||
	B:PHE 93		29.07 ||||||		D:GLY 459	H	41.39 ||||||
					D:ASP 460	S	40.05 |||
					D:THR 461		12.25 |||
					D:GLU 466		6.37 ||||||
		Hydrogen bonds
		Heavy chain	Distance (Å)		gp120
		A:SER 54 [O]	3.20		D:ASP 367 [N]
		A:ASN 58 [OD1]	3.04		D:GLY 458 [N]
		A:TRP 50 [NE1]	2.89		D:ASN 280 [OD1]
		A:GLY 56 [N]	3.08		D:GLY 365 [O]
		A:ASN 58 [ND2]	2.65		D:ARG 456 [O]
		A:GLN 61 [N]	3.48		D:GLY 458 [O]
		A:GLN 61 [NE2]	2.92		D:THR 465 [O]
		A:ARG 71 [NH1]	3.01		D:ASP 367 [OD1]
		A:ARG 71 [NH2]	3.24		D:ASP 367 [OD2]
		A:TRP 100 [NE1]	2.90		D:ASP 279 [OD2]
		Light chain	Distance (Å)		gp120
		B:TYR 91 [OH]	2.45		D:ASN 276 [ND2]
		B:GLU 92 [OE2]	2.64		D:GLY 459 [N]
		Salt bridges
		Heavy chain	Distance (Å)		gp120
		A:ASP 98 [OD2]	3.36		D:LYS 282 [NZ]
		A:ARG 71 [NH1]	3.01		D:ASP 367 [OD1]
		A:ARG 71 [NH2]	3.24		D:ASP 367 [OD2]
	* Type of putative interation: H - hydrogen bond, S - salt bridge.
	BSA: buried surface ares, Å2; ||||: buried area percentage, one bar per 10%.
